# Supplementary material for: Random Forest Model in the Diagnosis of Dementia Patients with Normal Mini-Mental State Examination Scores
Source: J Pers Med. 2022 Jan 4;12(1):37. doi: 10.3390/jpm12010037 (PMC8780625; doi:10.3390/jpm12010037)
Supplement: Supplementary file 1 [file jpm-12-00037-s001.zip]

Archive with 1 entries (1 files):
- jpm-1500047-supplementary.pdf
